# Supplementary material for: Impact of vaccination and risk factors on COVID-19 mortality amid delta wave in Libya: A single center cohort study
Source: PLoS One. 2023 Aug 4;18(8):e0289490. doi: 10.1371/journal.pone.0289490 (PMC10403102; doi:10.1371/journal.pone.0289490)
Supplement: S1 File — (XLSX) [file pone.0289490.s001.xlsx]

## Sheet: COMBINED DATA
#	Patient Code	Age	Sex	Vaccinated	Vaccination_Type 2	Vaccination_doses	Vaccination_First_Dose_Date	Vaccination_Second_Dose_Date	Previous_COVID19_infction	Preexisting medical condition	HTN	DM	Respiratoy_Dis	Cardiac_Dis	Liver_Dis	Kidney_Dis	Neurology	Alzheimer	Psychiatric	Cancer	Other	Further_details	no comorbidities	RECOVERY	Full_recovery	Recovery_with_complications	Death	Reffered_for_rehabilitation	Others	Futher_comments
1	A1	36	M	N	N	0	N	N	N	Y	N	Y	N	N	N	N	N	N	N	N	N	N	0	Y	Y	N	N	N	N	N
2	A2	56	M	N	N	0	N	N	N	N	N	N	N	N	N	N	N	N	N	N	N	N	0	N	N	N	Y	N	N	N
3	A3	75	M	N	N	0	N	N	N	Y	Y	Y	N	N	N	N	N	N	N	N	N	DM HTN	2	N	N	N	Y	N	N	N
4	A4	70	M	N	N	0	N	N	N	Y	Y	Y	N	N	N	N	N	N	N	N	N	DM HTN	2	N	N	N	Y	N	N	N
5	A5	63	M	N	N	0	N	N	N	N	N	N	N	N	N	N	N	N	N	N	N	N	0	Y	Y	N	N	N	N	N
6	A6	85	F	N	N	0	N	N	N	Y	N	Y	N	N	N	N	N	N	N	N	N	DM	1	Y	Y	N	N	N	N	N
7	A7	30	M	N	N	0	N	N	N	N	N	N	N	N	N	N	N	N	N	N	N	N	0	Y	Y	N	N	N	N	N
8	A8	77	F	N	N	0	N	N	N	Y	Y	N	N	N	N	N	N	N	N	N	N	HTN	1	Y	Y	N	N	N	N	N
9	A9	60	M	N	N	0	N	N	N	Y	Y	Y	N	N	N	N	N	N	N	N	N	DM HTN	2	Y	Y	N	N	N	N	N
10	A10	85	F	N	N	0	N	N	N	Y	Y	Y	N	N	N	N	N	N	N	N	N	DM HTN	2	N	N	N	N	N	Y	DAMA
11	A11	81	M	N	N	0	N	N	N	Y	Y	N	N	N	N	N	N	N	N	N	N	HTN	1	N	N	N	Y	N	N	N
12	A12	45	F	N	N	0	N	N	N	N	N	N	N	N	N	N	N	N	N	N	N	N	0	Y	Y	N	N	N	N	N
13	A13	55	M	N	N	0	N	N	N	Y	Y	Y	N	N	N	N	N	N	N	N	N	DM HTN	2	Y	Y	N	N	N	N	N
14	A14	40	M	N	N	0	N	N	N	Y	N	N	N	N	Y	N	N	N	N	N	Y	HBV	1	Y	Y	N	N	N	N	N
15	A15	60	M	N	N	0	N	N	N	Y	Y	Y	N	N	N	N	N	N	N	N	N	HTN DM	2	N	N	N	N	N	Y	DAMA
16	A16	75	M	N	N	0	N	N	N	Y	N	Y	N	N	N	N	N	N	N	N	N	DM	1	N	N	N	Y	N	N	N
17	A17	56	M	N	N	0	N	N	N	Y	N	Y	N	Y	N	N	N	N	N	N	N	DM OLD MI	2	N	N	N	Y	N	N	N
18	A18	50	M	N	N	0	N	N	N	Y	N	Y	N	N	N	N	N	N	N	N	N	DM	1	N	N	N	N	N	Y	DAMA
19	A19	71	F	N	N	0	N	N	N	Y	Y	Y	Y	Y	N	N	N	N	N	N	N	HTN DM ASTHMA IHD	4	Y	Y	N	N	N	N	N
20	A20	51	M	N	N	0	N	N	N	N	N	N	N	N	N	N	N	N	N	N	N	N	0	Y	Y	N	N	N	N	N
21	A21	62	M	N	N	0	N	N	N	Y	N	N	N	N	N	Y	N	N	N	N	N	CKD	1	Y	Y	N	N	N	N	N
22	A22	65	F	N	N	0	N	N	N	Y	Y	N	Y	N	N	N	N	N	N	N	N	HTN ASTHMA	2	N	N	N	Y	N	N	N
23	A23	49	F	N	N	0	N	N	N	Y	N	N	N	N	N	Y	N	N	N	N	N	CKD	1	Y	Y	N	N	N	N	N
24	A24	30	M	N	N	0	N	N	N	N	N	N	N	N	N	N	N	N	N	N	N	N	0	Y	Y	N	N	N	N	N
25	A25	50	F	N	N	0	N	N	N	Y	N	Y	Y	N	N	N	N	N	N	N	Y	DM RA ASTHMA	3	N	N	N	Y	N	N	N
26	A26	50	M	N	N	0	N	N	N	Y	N	Y	N	N	N	N	N	N	N	N	N	DM	1	Y	Y	N	N	N	N	N
27	A27	38	M	N	N	0	N	N	N	Y	Y	N	N	N	N	N	N	N	N	N	N	HTN	1	N	N	N	Y	N	N	N
28	A28	51	M	N	N	0	N	N	N	Y	Y	Y	N	N	N	N	N	N	N	N	N	DM HTN	2	Y	Y	N	N	N	N	N
29	A29	38	F	N	N	0	N	N	N	N	N	N	N	N	N	N	N	N	N	N	N	N	0	Y	Y	N	N	N	N	N
30	A30	39	F	N	N	0	N	N	N	N	N	N	N	N	N	N	N	N	N	N	N	N	0	Y	Y	N	N	N	N	N
31	A31	81	M	N	N	0	N	N	N	Y	Y	Y	Y	N	N	N	N	N	N	Y	Y	DM HYN ASTHMA CA PRSOTATE	4	N	N	N	Y	N	N	N
32	A32	48	M	N	N	0	N	N	N	N	N	N	N	N	N	N	N	N	N	N	N	N	0	Y	Y	N	N	N	N	N
33	A33	31	M	N	N	0	N	N	N	Y	N	N	N	N	N	N	Y	N	N	N	Y	EPILIPSY	1	N	N	N	Y	N	N	N
34	JN1	78	M	N	N	0	N	N	N	N	N	N	N	N	N	N	N	N	N	N	N	N	0	Y	Y	N	N	N	N	N
35	JN2	94	F	N	N	0	N	N	N	Y	N	N	N	N	N	N	N	N	N	N	Y	PEPTIC ULCER ANEMIA	2	N	N	N	Y	N	N	N
36	JN3	75	M	Y	SPUTNIK V	1	2021-05-20	N	N	Y	N	N	N	N	N	N	N	N	N	N	Y	ANEMIA	1	Y	Y	N	N	N	N	N
37	JN4	75	F	N	N	0	N	N	N	Y	N	Y	N	N	N	N	N	N	N	N	N	DM	1	N	N	N	Y	N	N	N
38	JN5	27	M	N	N	0	N	N	N	N	N	N	N	N	N	N	N	N	N	N	N	N	0	Y	Y	N	N	N	N	N
39	JN6	65	M	N	N	0	N	N	N	Y	Y	N	N	N	N	N	N	N	N	N	N	HTN	1	N	N	N	Y	N	N	N
40	JN7	58	M	N	N	0	N	N	N	Y	N	Y	N	N	N	N	N	N	N	N	Y	DM ANAL FISSURE	2	N	N	N	Y	N	N	N
41	JN8	51	M	N	N	0	N	N	N	N	N	N	N	N	N	N	N	N	N	N	N	N	0	Y	Y	N	N	N	N	N
42	JN9	73	M	Y	AstraZeneca	1	UNKNOWN	N	N	Y	Y	N	N	N	N	N	N	N	N	N	N	HTN	1	N	N	N	Y	N	N	AKI
43	JN10	80	M	N	N	0	N	N	N	N	N	N	N	N	N	N	N	N	N	N	N	N	0	N	N	N	N	N	Y	DAMA
44	JN11	53	M	N	N	0	N	N	N	N	N	N	N	N	N	N	N	N	N	N	N	N	0	N	N	N	N	N	Y	DAMA
45	JN12	70	F	N	N	0	N	N	N	Y	Y	Y	N	Y	N	N	N	N	N	N	N	DM HTN IHD	3	N	N	N	Y	N	N	N
46	JN13	48	M	N	N	0	N	N	N	Y	Y	Y	N	N	N	N	Y	N	N	N	Y	HTN DM CVA	3	N	N	N	Y	N	N	N
47	JN14	84	F	N	N	0	N	N	N	Y	Y	N	N	Y	N	N	Y	N	N	N	Y	HTN A FIB SEVERE TR MR IHD CVA HYPOTHYRIDISM	7	N	N	N	N	N	Y	DAMA
48	JN15	53	M	N	N	0	N	N	N	Y	N	Y	N	N	N	N	N	N	N	N	N	DM	1	N	N	N	Y	N	N	N
49	JN16	55	M	N	N	0	N	N	N	N	N	N	N	N	N	N	N	N	N	N	N	N	0	N	N	N	Y	N	N	N
50	JN17	55	M	N	N	0	N	N	N	Y	Y	Y	N	N	N	N	Y	N	N	N	N	CVA HTN DM	3	N	N	N	Y	N	N	N
51	JN18	48	M	N	N	0	N	N	N	N	N	N	N	N	N	N	N	N	N	N	N	N	0	N	N	N	N	N	Y	DAMA
52	JN19	64	M	N	N	0	N	N	N	Y	N	Y	N	N	N	N	N	N	N	N	N	DM	1	N	N	N	Y	N	N	N
53	JN20	41	M	N	N	0	N	N	N	N	N	N	N	N	N	N	N	N	N	N	N	N	0	Y	Y	N	N	N	N	N
54	JN21	32	M	N	N	0	N	N	N	Y	Y	Y	N	N	N	N	N	N	Y	N	Y	DM HTN Psychiatric	3	Y	Y	N	N	N	N	Referred from psychaitric H
55	JN22	67	F	N	N	0	N	N	N	Y	Y	Y	N	N	N	N	N	N	N	N	N	DM HTN	2	Y	Y	N	N	N	N	N
56	JN23	39	M	N	N	0	N	N	N	N	N	N	N	N	N	N	N	N	N	N	N	N	0	N	N	N	Y	N	N	N
57	JN24	58	M	N	N	0	N	N	N	Y	Y	Y	Y	N	N	N	N	N	N	N	N	DM HTN ASTHMA	3	Y	Y	N	N	N	N	N
58	JN25	92	M	N	N	0	N	N	N	Y	Y	Y	N	Y	N	N	N	N	N	N	N	DM HTN IHD	3	N	N	N	Y	N	N	N
59	JN26	48	M	N	N	0	N	N	N	N	N	N	N	N	N	N	N	N	N	N	N	N	0	N	N	N	Y	N	N	N
60	JN27	55	M	N	N	0	N	N	N	Y	N	Y	N	N	N	Y	N	N	N	N	N	DM HX OF KINEY TRANPLANT	2	N	N	N	N	N	Y	DAMA
61	JN28	72	M	N	N	0	N	N	N	Y	Y	Y	N	N	N	N	N	N	N	N	N	DM HTN	2	Y	Y	N	N	N	N	N
62	JN29	75	M	N	N	0	N	N	N	Y	N	Y	N	N	N	N	N	N	N	N	N	DM	1	N	N	N	Y	N	N	N
63	JN30	71	F	Y	UNKNOWN TYPE	1	2021-06-27	N	N	Y	Y	N	N	N	N	N	N	N	N	N	N	HTN OBESITY	2	N	N	N	Y	N	N	N
64	JN31	71	F	N	N	0	N	N	N	Y	Y	Y	N	N	N	N	N	N	N	N	Y	DM HTN OBESITY	3	N	N	N	N	N	Y	DAMA
65	JN32	55	F	N	N	0	N	N	N	Y	N	N	N	N	N	N	N	N	Y	N	Y	PSYCHAITRIC	1	N	N	N	Y	N	N	N
66	JN33	85	M	N	N	0	N	N	N	Y	N	N	N	Y	N	N	N	N	N	N	N	N	0	N	N	N	N	N	Y	DAMA
67	JN34	75	M	N	N	0	N	N	N	Y	N	Y	N	N	N	N	N	N	N	N	N	DM	1	N	N	N	N	N	Y	DAMA
68	JN35	43	M	N	N	0	N	N	N	N	N	N	N	N	N	N	N	N	N	N	N	N	0	Y	Y	N	N	N	N	N
69	JN36	21	F	N	N	0	N	N	N	N	N	N	N	N	N	N	N	N	N	N	N	N	0	N	N	N	Y	N	N	N
70	JN37	30	M	N	N	0	N	N	N	N	N	N	N	N	N	N	N	N	N	N	N	N	0	N	N	N	Y	N	N	N
71	JN38	53	F	N	N	0	N	N	N	Y	N	N	Y	N	N	N	N	N	N	N	Y	ASTHMA HEMORIODS	2	N	N	N	N	N	Y	DAMA
72	JN39	44	M	N	N	0	N	N	N	Y	Y	Y	N	N	N	Y	N	N	N	N	N	DM HTN CKD	3	Y	Y	N	N	N	N	N
73	JN40	57	F	N	N	0	N	N	N	Y	N	Y	N	N	N	Y	N	N	N	N	N	CKD DM	2	Y	Y	N	N	N	N	N
74	JN41	45	M	N	N	0	N	N	N	N	N	N	N	N	N	N	N	N	N	N	N	N	0	N	N	N	Y	N	N	N
75	J101	69	M	N	N	0	N	N	N	Y	Y	Y	Y	N	N	N	N	N	N	N	N	DM HTN ASTHMA	3	Y	Y	N	N	N	N	N
76	J102	97	M	N	N	0	N	N	N	N	N	N	N	N	N	N	N	N	N	N	N	N	0	N	N	N	N	N	Y	DAMA
77	J103	90	M	N	N	0	N	N	N	Y	N	N	N	N	N	N	N	Y	N	N	Y	ALZAHIMER BEDRIDEN	1	N	N	N	Y	N	N	N
78	J104	35	M	N	N	0	N	N	N	Y	N	Y	N	N	N	N	N	N	N	N	N	DM	1	Y	Y	N	N	N	N	N
79	J105	72	F	N	N	0	N	N	N	Y	N	N	N	Y	N	N	N	N	N	N	N	IHD SHEENGHAN SYNDROM	2	N	N	N	Y	N	N	N
80	J106	38	F	N	N	0	N	N	N	Y	Y	N	N	N	N	N	N	N	N	N	Y	HTN	1	Y	Y	N	N	N	N	N
81	J107	46	F	N	N	0	N	N	N	N	N	N	N	N	N	N	N	N	N	N	N	N	0	Y	Y	N	N	N	N	N
82	J108	75	F	N	N	0	N	N	N	Y	Y	Y	N	Y	N	N	N	N	N	N	N	DM HTN IHD	3	N	N	N	Y	N	N	N
83	J109	80	F	N	N	0	N	N	N	Y	N	Y	N	N	N	N	N	N	N	N	N	DM	1	N	N	N	Y	N	N	N
84	J110	28	F	N	N	0	N	N	N	N	N	N	N	N	N	N	N	N	N	N	N	N	0	N	N	N	Y	N	N	N
85	J111	59	M	N	N	0	N	N	N	Y	Y	N	N	Y	N	N	N	N	N	N	N	HTN A FIB	2	N	N	N	Y	N	N	N
86	J112	45	M	N	N	0	N	N	N	N	N	N	N	N	N	N	N	N	N	N	N	N	0	Y	Y	N	N	N	N	N
87	J113	38	M	Y	UNKNOWN TYPE	1	UNKNOWN	N	N	Y	Y	Y	N	N	N	Y	N	N	N	N	N	DM HTN CKD	3	Y	Y	N	N	N	N	N
88	J114	85	F	N	N	0	N	N	N	N	N	N	N	N	N	N	N	N	N	N	N	N	0	Y	Y	N	N	N	N	N
89	J115	80	F	Y	AstraZeneca	1	2021-04-27	N	N	Y	N	Y	N	N	N	N	N	Y	N	N	Y	DM ALZHAIMER HX OF CHOLECYSECTOMY	2	Y	Y	N	N	N	N	N
90	J116	89	F	N	N	0	N	N	N	Y	Y	N	N	Y	N	N	N	N	N	N	N	HTN CHF BEDRIDEN	3	Y	Y	N	N	N	N	N
91	J117	38	F	N	N	0	N	N	N	N	N	N	N	N	N	N	N	N	N	N	N	N	0	Y	Y	N	N	N	N	N
92	J118	50	F	N	N	0	N	N	N	N	N	N	N	N	N	Y	N	N	N	N	N	N	0	N	N	N	Y	N	N	N
93	J119	48	M	N	N	0	N	N	N	N	N	N	N	N	N	N	N	N	N	N	N	N	0	Y	Y	N	N	N	N	N
94	J120	49	F	N	N	0	N	N	N	N	N	N	N	N	N	N	N	N	N	N	N	N	0	Y	N	Y	N	Y	N	REFERRED TO ABIN AOF
95	J121	57	F	N	N	0	N	N	N	Y	Y	Y	Y	N	N	N	Y	N	N	N	N	DM CVA PARKINSON ASTHMA SYRINGOMYLAGIA	5	N	N	N	Y	N	N	N
96	J122	75	M	N	N	0	N	N	N	Y	Y	N	N	Y	N	N	N	N	N	N	N	IHD HTN	2	N	N	N	Y	N	N	N
97	J123	65	M	N	N	0	N	N	N	Y	Y	N	N	N	N	N	N	N	N	N	N	HTN	1	N	N	N	Y	N	N	N
98	J124	60	F	N	N	0	N	N	N	Y	Y	Y	N	N	N	N	N	N	N	N	N	DM HTN	2	N	N	N	N	N	Y	DAMA
99	J125	68	M	N	N	0	N	N	N	N	N	N	N	N	N	N	N	N	N	N	N	N	0	Y	Y	N	N	N	N	N
100	J126	49	F	N	N	0	N	N	N	Y	Y	N	N	N	N	N	N	N	N	N	N	HTN	1	Y	Y	N	N	N	N	N
101	J127	52	M	N	N	0	N	N	N	Y	N	N	N	N	N	N	N	N	N	N	Y	POST THYRIDECTOMY	1	Y	Y	N	N	N	N	N
102	J128	51	M	N	N	0	N	N	N	Y	N	Y	N	N	N	N	N	N	N	N	N	DM	`	Y	Y	N	N	N	N	N
103	J129	50	F	N	N	0	N	N	N	Y	Y	Y	N	Y	N	N	N	N	N	N	Y	DM HTN HYPOTHYROIDISM MR HF LOW EF	4	N	N	N	Y	N	N	N
104	J130	38	M	N	N	0	N	N	N	N	N	N	N	N	N	N	N	N	N	N	N	N	0	Y	Y	N	N	N	N	N
105	J131	55	M	N	N	0	N	N	N	Y	Y	N	Y	N	N	N	N	N	N	Y	N	HTN ASTHMA CANCER COLON	3	N	N	N	Y	N	N	N
106	J132	69	F	N	N	0	N	N	N	Y	N	N	N	Y	N	N	N	N	N	N	N	A FIB	1	N	N	N	Y	N	N	N
107	J133	92	M	N	N	0	N	N	N	Y	N	N	N	N	N	N	Y	Y	N	N	Y	ALZAHIMER PSH OLD CVA	3	Y	Y	N	N	N	N	N
108	J134	42	M	N	N	0	N	N	N	N	N	N	N	N	N	N	N	N	N	N	N	N	0	Y	Y	N	N	N	N	N
109	J135	50	M	N	N	0	N	N	N	Y	N	N	N	N	N	N	N	N	N	N	N	KINDNEY TRANSPLANT	1	N	N	N	Y	N	N	N
110	J136	42	M	N	N	0	N	N	N	N	N	N	N	N	N	N	N	N	N	N	N	N	0	N	N	N	Y	N	N	N
111	J137	57	M	N	N	0	N	N	N	N	N	N	N	N	N	N	N	N	N	N	N	APPENDECTOMY	0	N	N	N	Y	N	N	N
112	J2.1	35	M	N	N	0	N	N	N	N	N	N	N	N	N	N	N	N	N	N	N	N	0	N	N	N	N	N	Y	DAMA
113	J2.2	67	M	N	N	0	N	N	N	N	N	N	N	N	N	N	N	N	N	N	N	N	0	N	N	N	Y	N	N	N
114	J2.3	82	F	N	N	0	N	N	N	N	N	N	N	N	N	N	N	N	N	N	N	N	0	Y	Y	N	N	N	N	N
115	J2.4	62	M	N	N	0	N	N	N	Y	N	Y	N	N	N	N	N	N	N	N	N	DM	1	Y	Y	N	N	N	N	N
116	J2.5	70	F	N	N	0	N	N	N	Y	Y	Y	N	N	N	N	N	N	N	N	N	DM HTN	2	N	N	N	Y	N	N	N
117	J2.6	71	F	N	N	0	N	N	N	Y	N	Y	N	N	N	N	N	N	N	N	N	DM	1	N	N	N	Y	N	N	N
118	J2.7	59	F	N	N	0	N	N	N	N	N	N	N	N	N	N	N	N	N	N	N	N	0	Y	Y	N	N	N	N	N
119	J2.8	80	F	N	N	0	N	N	N	Y	N	N	N	Y	N	N	N	N	N	N	N	Pacemaker IHD AKI	2	N	N	N	Y	N	N	N
120	J2.9	36	F	N	N	0	N	N	N	Y	N	Y	N	N	N	N	N	N	N	N	N	HTN	1	N	N	N	Y	N	N	N
121	J2.10	85	M	N	N	0	N	N	N	Y	Y	Y	N	N	N	N	N	Y	N	N	N	HTN ALZHAIMER	2	N	N	N	Y	N	N	N
122	J2.11	41	M	N	N	0	N	N	N	Y	Y	N	N	Y	N	Y	N	N	N	N	N	CKD HTN IHD	3	N	N	N	Y	N	N	N
123	J2.12	73	M	N	N	0	N	N	N	Y	Y	Y	N	N	N	N	N	N	N	N	N	N	0	N	N	N	Y	N	N	N
124	J2.13	39	F	N	N	0	N	N	N	Y	N	Y	N	N	N	N	N	N	N	N	N	DM	1	Y	Y	N	N	N	N	N
125	J2.14	75	F	N	N	0	N	N	N	Y	Y	Y	N	N	N	Y	N	N	N	N	N	CKD	1	N	N	N	Y	N	N	N
126	J2.15	45	F	N	N	0	N	N	N	N	N	N	N	N	N	N	N	N	N	N	N	N	0	Y	Y	N	N	N	N	N
127	J2.16	42	F	N	N	0	N	N	N	N	N	N	N	N	N	N	N	N	N	N	N	N	0	Y	Y	N	N	N	N	N
128	J2.17	60	M	N	N	0	N	N	N	Y	N	Y	N	N	N	N	N	N	N	N	N	N	0	Y	Y	N	N	N	N	N
129	J2.18	58	F	N	N	0	N	N	N	Y	Y	N	N	N	Y	N	Y	N	N	N	N	EPILPSU HBV CIROSIS	3	Y	Y	N	N	N	N	N
130	J2.19	53	M	N	N	0	N	N	N	Y	Y	Y	N	N	N	N	N	N	N	N	N	N	0	N	N	N	Y	N	N	N
131	J2.20	45	F	N	N	0	N	N	N	N	N	N	N	N	N	N	N	N	N	N	N	N	0	Y	Y	N	N	N	N	N
132	J2.21	50	M	N	N	0	N	N	N	Y	N	Y	N	N	N	N	N	N	N	N	N	N	0	N	N	N	Y	N	N	N
133	J2.22	63	F	N	N	0	N	N	N	N	N	N	N	N	N	N	N	N	N	N	N	N	0	N	N	N	Y	N	N	N
134	J2.23	66	M	N	N	0	N	N	N	Y	Y	Y	N	N	N	N	N	N	N	N	N	DM HTN	2	N	N	N	Y	N	N	N
135	J2.24	81	F	N	N	0	N	N	N	Y	Y	Y	N	N	N	Y	N	N	N	N	Y	HTN CKD PANCYTOPENIA	3	N	N	N	Y	N	N	N
136	J2.25	54	M	N	N	0	N	N	N	Y	Y	Y	N	N	N	N	N	N	N	N	N	DM HTN	2	Y	Y	N	N	N	N	N
137	J2.26	38	F	N	N	0	N	N	N	N	N	N	N	N	N	N	N	N	N	N	N	N	0	N	N	N	Y	N	N	N
138	J228	64	M	N	N	0	N	N	N	Y	N	Y	N	N	N	N	N	N	N	N	N	DM	1	Y	Y	N	N	N	N	N
139	J229	85	F	N	N	0	N	N	N	Y	Y	Y	N	N	N	N	N	N	N	N	N	DM HTN	2	Y	Y	N	N	N	N	N
140	J230	62	M	N	N	0	N	N	N	Y	Y	Y	N	N	N	N	N	N	N	N	Y	HTN DM BPH	3	N	N	N	Y	N	N	N
141	J231	67	F	N	N	0	N	N	N	Y	N	Y	N	N	N	N	N	N	N	N	N	DM	1	N	N	N	Y	N	N	N
142	J232	53	M	N	N	0	N	N	N	Y	Y	N	N	N	N	N	N	N	N	N	N	HTN	1	Y	Y	N	N	N	N	N
143	J233	45	M	N	N	0	N	N	N	Y	Y	N	N	N	N	N	N	N	N	N	N	HTN	1	N	N	N	Y	N	N	N
144	J234	88	M	N	N	0	N	N	N	N	N	N	N	N	N	N	N	N	N	N	N	N	0	Y	Y	N	N	N	N	N
145	J235	43	M	N	N	0	N	N	N	Y	N	Y	N	N	N	N	N	N	N	N	N	DM	1	N	N	N	Y	N	N	N
146	J236	60	F	N	N	0	N	N	N	Y	N	Y	Y	N	N	N	N	N	N	N	N	DM COPD	2	N	N	N	Y	N	N	N
147	J237	50	M	N	N	0	N	N	N	N	N	N	N	N	N	N	N	N	N	N	N	N	0	Y	Y	N	N	N	N	N
148	J238	40	M	N	N	0	N	N	N	Y	Y	Y	N	N	N	N	N	N	N	N	N	HTN DM	2	N	N	N	Y	N	N	N
149	J239	80	F	N	N	0	N	N	N	Y	N	N	N	N	N	Y	N	Y	N	N	Y	CKD ALZHAIMER	2	N	N	N	Y	N	N	N
150	J240	42	M	N	N	0	N	N	N	N	N	N	N	N	N	N	N	N	N	N	N	N	0	Y	Y	N	N	N	N	N
151	J241	50	F	N	N	0	N	N	N	Y	Y	Y	Y	N	N	N	N	N	N	N	Y	DM ASTHMA HYPOTHYRIDISM HTN	4	N	N	N	Y	N	N	N
152	J242	60	M	N	N	0	N	N	N	N	N	N	N	N	N	N	N	N	N	N	N	N	0	Y	Y	N	N	N	N	N
153	J243	62	F	N	N	0	N	N	N	Y	N	Y	N	N	N	N	N	N	N	N	N	DM	1	N	N	N	Y	N	N	N
154	J244	76	M	N	N	0	N	N	N	Y	Y	Y	N	Y	N	N	N	N	N	N	N	DM HTN HF IHD DCM POST GABG	5	N	N	N	Y	N	N	N
155	J245	59	M	N	N	0	N	N	N	Y	N	Y	N	N	N	N	N	N	N	N	N	DM	1	Y	Y	N	N	N	N	N
156	J246	56	F	N	N	0	N	N	N	Y	N	N	N	Y	N	N	N	N	N	N	N	IHD	1	Y	Y	N	N	N	N	N
157	J247	92	M	N	N	0	N	N	N	N	N	N	N	N	N	N	N	N	N	N	N	N	0	N	N	N	Y	N	N	N
158	J248	63	M	N	N	0	N	N	N	Y	Y	Y	N	N	N	N	N	N	N	N	N	HTN DM	2	N	N	N	Y	N	N	N
159	J249	37	M	N	N	0	N	N	N	N	N	N	N	N	N	N	N	N	N	N	N	N	0	N	N	N	Y	N	N	N
160	J250	70	F	N	N	0	N	N	N	Y	N	N	N	N	N	N	Y	N	N	N	N	VENTRICLE PERTONIUM SHUNT	1	N	N	N	Y	N	N	N
161	J251	75	M	N	N	0	N	N	N	Y	Y	Y	N	N	N	N	N	N	N	N	N	DM HTN	2	N	N	N	Y	N	N	N
162	J252	75	F	N	N	0	N	N	N	Y	Y	Y	N	N	N	N	N	N	N	N	N	DM	1	N	N	N	Y	N	N	N
163	J3.1	65	M	N	N	0	N	N	N	N	N	N	N	N	N	N	N	N	N	N	N	N	0	N	N	N	Y	N	N	N
164	J3.2	55	F	N	N	0	N	N	N	Y	Y	N	N	N	N	N	N	N	N	N	Y	HTN HYPOTHYROIDISM	2	N	N	N	Y	N	N	N
165	J3.3	73	F	N	N	0	N	N	N	N	N	N	N	N	N	N	N	N	N	N	N	N	0	N	N	N	Y	N	N	N
166	J3.5	91	F	N	N	0	N	N	N	N	N	N	N	N	N	N	N	N	N	N	N	N	0	N	N	N	Y	N	N	N
167	J3.6	82	F	N	N	0	N	N	N	Y	Y	Y	Y	N	N	N	N	N	N	N	N	DM ASTHMA HTN	3	N	N	N	Y	N	N	N
168	J3.7	34	M	N	N	0	N	N	N	Y	Y	N	N	N	N	N	N	N	N	N	N	HTN	1	N	N	N	Y	N	N	N
169	J3.8	79	M	N	N	0	N	N	N	Y	Y	N	N	N	N	N	N	N	N	N	N	HTN	1	N	N	N	Y	N	N	N
170	J3.9	70	F	N	N	0	N	N	N	Y	Y	N	N	N	N	N	N	N	N	N	N	HTN	1	N	N	N	Y	N	N	N
171	J3.10	44	M	N	N	0	N	N	N	Y	N	Y	N	N	N	N	N	N	N	N	N	DM	1	N	N	N	Y	N	N	N
172	J3.11	32	M	N	N	0	N	N	N	Y	N	N	Y	N	N	N	N	N	N	N	Y	HYPOTHYROIDISM OBSTRUCTIVE SLEEP APNEA	2	N	N	N	Y	N	N	N
173	J3.12	65	F	N	N	0	N	N	N	Y	N	Y	N	N	N	N	N	N	N	N	N	DM	1	N	N	N	Y	N	N	N
174	J3.13	69	F	N	N	0	N	N	N	Y	Y	N	N	N	N	N	N	N	N	N	N	HTN	1	N	N	N	Y	N	N	N
175	J3.14	51	F	N	N	0	N	N	N	Y	Y	Y	N	N	N	N	N	N	N	N	Y	HTN DM HYPOTHYRIODISM	3	N	N	N	Y	N	N	N
176	J3.15	70	M	N	N	0	N	N	N	Y	Y	Y	N	N	N	N	N	N	N	N	N	DM HTN	2	N	N	N	Y	N	N	N
177	J3.16	67	M	N	N	0	N	N	N	N	N	N	N	N	N	N	N	N	N	N	N	N	0	N	N	N	Y	N	N	N
178	J3.17	52	M	N	N	0	N	N	N	Y	Y	Y	N	Y	N	N	N	N	N	N	N	HTN IHD DM	3	N	N	N	Y	N	N	N
179	J3.18	32	F	N	N	0	N	N	N	N	N	N	N	N	N	N	N	N	N	N	N	N	0	N	N	N	Y	N	N	N
180	J3.19	70	F	N	N	0	N	N	N	Y	Y	N	N	N	N	N	N	N	N	N	N	HTN	1	N	N	N	Y	N	N	N
181	J3.20	78	F	N	N	0	N	N	N	Y	Y	N	N	Y	N	N	Y	N	N	N	N	CVA HTN IHD	3	N	N	N	Y	N	N	N
182	J3.21	75	F	N	N	0	N	N	N	Y	Y	N	N	N	N	N	N	N	N	N	N	HTN	1	N	N	N	Y	N	N	N
183	J3.22	67	F	N	N	0	N	N	N	Y	N	Y	N	N	N	N	N	N	N	N	N	DM	1	N	N	N	Y	N	N	N
184	J3.23	63	M	N	N	0	N	N	N	Y	N	Y	N	N	N	N	Y	N	N	N	N	DM CVA	3	N	N	N	Y	N	N	N
185	J3.24	64	M	N	N	0	N	N	N	Y	Y	N	Y	Y	N	Y	N	N	N	N	N	HTN COPD CKD AORTIC ANEURISM	4	N	N	N	Y	N	N	N
186	J3.25	58	M	N	N	0	N	N	N	Y	N	N	N	N	N	N	N	N	N	N	Y	HYPOTHYROIDISM	1	N	N	N	Y	N	N	N
187	J3.26	68	M	N	N	0	N	N	N	Y	N	Y	N	N	N	N	N	N	N	Y	N	DM BRAIN TUMOR	2	N	N	N	Y	N	N	N
188	J3.27	78	F	N	N	0	N	N	N	Y	N	Y	N	N	N	N	N	N	N	N	N	DM	1	N	N	N	Y	N	N	N
189	J3.28	72	F	N	N	0	N	N	N	Y	Y	N	N	N	N	N	N	N	N	N	N	HTN	1	N	N	N	Y	N	N	N
190	J3.29	67	M	N	N	0	N	N	N	Y	N	N	N	Y	N	N	N	N	N	N	N	IHD	1	Y	Y	N	N	N	N	N
191	J3.30	75	F	N	N	0	N	N	N	Y	Y	Y	N	N	N	N	N	N	N	N	N	DM HTN	2	Y	Y	N	N	N	N	N
192	J3.31	72	F	N	N	0	N	N	N	Y	N	Y	N	N	N	N	N	N	N	Y	N	MYELODISPLASTIC SYNDROME DM	2	N	N	N	Y	N	N	N
193	J3.32	43	M	N	N	0	N	N	N	Y	Y	N	N	N	N	N	N	N	N	N	Y	HTN THYRIDECTOMY	2	Y	Y	N	N	N	N	N
194	J3.33	27	M	N	N	0	N	N	N	Y	Y	N	N	N	N	Y	N	N	N	N	Y	HTN CKD PANCYTOPENIA	3	Y	Y	N	N	N	N	N
195	J3.34	46	M	N	N	0	N	N	N	Y	Y	N	N	Y	N	N	N	N	N	N	N	HTN DM IDH OLD MI	3	Y	Y	N	N	N	N	N
196	J3.35	47	F	N	N	0	N	N	N	Y	Y	N	N	N	N	Y	N	N	N	N	N	HTN NEPHROTIC SYNDOME	2	N	N	N	Y	N	N	N
197	J3.36	85	F	N	N	0	N	N	N	Y	N	Y	N	N	N	N	N	N	N	N	N	DM	1	Y	Y	N	N	N	N	N
198	J3.37	63	F	N	N	0	N	N	N	N	N	N	N	N	N	N	N	N	N	N	N	N	0	N	N	N	Y	N	N	N
199	J3.38	56	M	N	N	0	N	N	N	N	N	N	N	N	N	N	N	N	N	N	N	N	0	N	N	N	Y	N	N	N
200	J3.39	95	F	N	N	0	N	N	N	Y	N	N	N	Y	N	N	N	N	N	N	N	HF SEVERE MR	1	N	N	N	Y	N	N	N
201	J3.40	86	M	N	N	0	N	N	N	Y	N	Y	N	N	N	N	N	N	N	N	N	DM	1	N	N	N	Y	N	N	N
203	J3.41	65	M	N	N	0	N	N	N	Y	N	N	Y	N	N	N	N	N	N	N	N	Asthma	1	N	N	N	Y	N	N	N
204	J3.42	45	F	N	N	0	N	N	N	Y	N	Y	N	N	N	N	N	N	N	N	N	DM	1	N	N	N	Y	N	N	N
205	J3.43	54	M	N	N	0	N	N	N	N	N	N	N	N	N	N	N	N	N	N	N	N	0	Y	Y	N	N	N	N	N
206	AG 1	73	M	N	N	0	N	N	N	Y	N	Y	N	N	N	N	N	N	N	N	N	DM	1	Y	Y	N	N	N	N	N
207	AG 2	84	F	N	N	0	N	N	N	Y	Y	Y	Y	Y	N	N	N	N	N	N	N	DM HTN IHD sleep apnea	4	N	N	N	Y	N	N	N
208	AG 3	73	M	N	N	0	N	N	N	Y	Y	Y	N	Y	N	N	N	N	N	N	N	DM HTN cardiac arryhtmia	3	N	N	N	Y	N	N	N
209	AG 4	50	F	N	N	0	N	N	N	Y	N	Y	N	N	N	N	N	N	N	N	N	DM DKA	1	N	N	N	Y	N	N	N
210	AG 5	79	F	N	N	0	N	N	N	Y	Y	Y	N	N	N	N	Y	N	N	N	N	HTN DM epilepsy	3	N	N	N	Y	N	N	N
211	AG 6	73	F	N	N	0	N	N	N	Y	Y	N	N	N	N	N	N	N	N	N	N	HTN	1	N	N	N	Y	N	N	N
212	AG 7	48	F	N	N	0	N	N	N	Y	N	Y	N	N	N	N	N	N	N	N	N	DM	1	Y	Y	N	N	N	N	N
213	AG 8	93	M	N	N	0	N	N	N	N	N	N	N	N	N	N	N	N	N	N	N	N	0	Y	Y	N	N	N	N	N
214	AG 9	43	F	N	N	0	N	N	N	Y	Y	N	N	N	N	Y	N	N	N	N	N	CKD HTN	2	Y	Y	N	N	N	N	N
215	AG 10	50	F	N	N	0	N	N	N	N	N	N	N	N	N	N	N	N	N	N	N	N	0	Y	Y	N	N	N	N	N
216	AG 11	62	M	N	N	0	N	N	N	Y	Y	N	N	N	N	N	N	N	N	N	N	HTN	1	N	N	N	Y	N	N	N
217	AG 12	46	M	N	N	0	N	N	N	Y	N	Y	N	N	N	N	N	N	N	N	N	DM	DM	N	N	N	Y	N	N	N
218	AG 13	93	M	N	N	0	N	N	N	Y	N	Y	N	N	N	Y	N	Y	N	N	Y	DM bilateral hydronephrosis alzhaimer	3	N	N	N	Y	N	N	N
219	AG 14	90	M	N	N	0	N	N	N	Y	Y	Y	N	N	N	N	N	N	N	N	Y	HTN DM BPH	3	N	N	N	Y	N	N	N
220	AG 15	78	M	N	N	0	N	N	N	Y	Y	N	N	N	N	N	N	N	N	N	N	HTN	1	N	N	N	Y	N	N	N
221	AG 16	35	F	N	N	0	N	N	N	N	N	N	N	N	N	N	N	N	N	N	N	N	0	N	N	N	Y	N	N	N
222	AG 17	60	F	N	N	0	N	N	N	N	N	N	N	N	N	N	N	N	N	N	N	N	0	N	N	N	Y	N	N	N
223	AG 18	71	F	N	N	0	N	N	N	Y	Y	Y	Y	Y	N	N	N	N	N	N	N	HTN DM AF ASTHMA	4	N	N	N	Y	N	N	N
224	AG 19	78	F	N	N	0	N	N	N	Y	Y	Y	N	N	N	N	Y	N	N	N	N	DM HTN OLD CVA 2RY EPILIPSY	4	Y	Y	N	N	N	N	N
225	AG 20	52	M	N	N	0	N	N	N	Y	Y	Y	N	N	N	N	N	N	N	N	N	DM HTN	2	N	N	N	N	N	Y	DAMA
226	AG 21	51	M	N	N	0	N	N	N	Y	N	Y	Y	N	N	N	N	N	N	N	N	DM ASTHMA	2	N	N	N	Y	N	N	N
227	AG 22	71	M	N	N	0	N	N	N	Y	N	Y	N	N	N	N	N	N	N	N	N	DM	1	Y	Y	N	N	N	N	N
228	AG 23	43	M	N	N	0	N	N	N	Y	N	Y	N	N	N	N	N	N	N	N	N	DM	1	N	N	N	Y	N	N	N
229	AG 24	75	M	N	N	0	N	N	N	Y	Y	Y	N	N	N	Y	Y	N	N	N	N	OLD CVA DM HTN CKD BED RIDDEN	4	N	N	N	Y	N	N	N
230	AG 25	47	F	N	N	0	N	N	N	Y	N	Y	N	N	N	N	Y	N	N	N	N	DM MS quadroplegic	3	N	N	N	Y	N	N	N
231	AG 26	54	F	N	N	0	N	N	N	Y	N	N	N	N	N	N	N	N	N	Y	N	Breast Cancer on chemotherpay after mastectomy	1	N	N	N	Y	N	N	N
232	AG 27	56	F	N	N	0	N	N	N	Y	Y	Y	Y	N	N	N	N	N	N	N	N	HTN IHD ASTHMA	3	N	N	N	Y	N	N	N
233	AG 28	50	F	N	N	0	N	N	N	N	Y	N	N	N	N	Y	N	N	N	N	N	HTN NEPHROTIC SYNDOME	2	N	N	N	Y	N	N	N
234	AG 29	65	F	N	N	0	N	N	N	Y	Y	Y	N	N	N	Y	N	N	N	N	N	DM HTN CKD	3	N	N	N	Y	N	N	N
235	AG 30	50	F	N	N	0	N	N	N	N	N	N	N	N	N	N	N	N	N	N	N	N	0	Y	Y	N	N	N	N	N
236	AG 31	60	M	N	N	0	N	N	N	Y	N	Y	N	N	N	N	N	N	N	N	N	DM	1	Y	Y	N	N	N	N	N
237	AG 32	75	M	N	N	0	N	N	N	Y	N	N	N	Y	N	N	Y	N	N	N	N	IHD AF AR old CVA	3	N	N	N	Y	N	N	N
238	AG 33	74	M	N	N	0	N	N	N	Y	Y	N	N	N	N	Y	N	N	N	N	Y	HTN GOUT POLYCYSTIC KIDNEY	3	N	N	N	Y	N	N	N
239	AG 34	75	F	N	N	0	N	N	N	Y	Y	N	N	Y	N	N	Y	N	N	N	N	HTN IHD AFIV HYPTHYRODISM NEW CVA	5	N	N	N	Y	N	N	N
240	AG 35	66	M	N	N	0	N	N	N	Y	Y	Y	N	Y	N	N	N	N	N	N	N	DM HTN IHD POST STENT	3	N	N	N	Y	N	N	N
241	AG 36	65	F	N	N	0	N	N	N	Y	Y	Y	N	N	N	N	N	N	N	N	N	DM HTN	2	N	N	N	Y	N	N	N
242	AG 37	50	F	N	N	0	N	N	N	Y	Y	Y	N	N	N	N	N	N	N	N	N	DM HTN	2	N	N	N	Y	N	N	N
243	AG 38	65	F	N	N	0	N	N	N	Y	Y	Y	N	N	N	N	N	N	N	N	N	DM HTN	2	N	N	N	Y	N	N	N
244	AG 39	72	M	Y	AstraZeneca	1	APRIL	N	N	Y	N	Y	N	N	N	N	Y	N	N	N	N	DM OLD CVA	2	N	N	N	Y	N	N	N
245	AG 40	85	F	N	N	0	N	N	N	Y	Y	Y	N	Y	N	N	Y	N	N	N	Y	IHD HTN DM CVA ANEAMIA	5	Y	Y	N	N	N	N	N
246	AG 41	63	M	Y	AstraZeneca	1	2021-05-29	N	N	N	N	N	N	N	N	N	N	N	N	N	N	N	0	N	N	N	Y	N	N	N
247	AG 42	82	M	Y	AstraZeneca	1	2021-04-01	N	N	Y	Y	Y	N	N	N	N	N	N	N	N	N	DM HTN	2	N	N	N	Y	N	N	N
248	AG 43	85	M	Y	AstraZeneca	1	2022-04-21	N	N	N	N	N	N	N	N	N	N	N	N	N	N	N	0	N	N	N	Y	N	N	N
249	AG 44	65	F	N	N	0	N	N	N	Y	N	N	N	N	N	Y	N	N	N	N	N	CKD	1	N	N	N	Y	N	N	N
250	AG 45	70	M	Y	SINOPHARM	1	2021-08-03	N	N	Y	N	Y	N	N	N	N	N	N	N	N	N	NEW DM	1	N	N	N	Y	N	N	N
251	AG 46	61	F	Y	SPUTNIK V	1	27 7 2021	N	N	Y	Y	Y	N	Y	N	Y	N	N	N	N	N	HTN DM AF CKD CARDIOMEGALLY	5	N	N	N	Y	N	N	N
252	AG 47	60	M	N	N	0	N	N	N	Y	Y	N	N	N	N	N	N	N	N	N	N	HTN	1	N	N	N	Y	N	N	N
253	AG 48	90	M	N	N	0	N	N	N	N	N	N	N	N	N	N	N	N	N	N	N	BED RIDDEN	1	N	N	N	Y	N	N	N
254	AG 49	56	M	N	N	0	N	N	N	Y	N	Y	N	N	N	N	N	N	N	N	N	DM	1	N	N	N	Y	N	N	N
255	AG 50	73	M	N	N	0	N	N	N	Y	N	Y	N	N	N	N	N	N	N	N	N	NEW DM	1	N	N	N	Y	N	N	N
256	AG 51	56	F	N	N	0	N	N	N	Y	N	Y	N	Y	Y	N	N	N	N	N	N	HCV DM POST OPEN HEART SURGERY	3	N	N	N	Y	N	N	N
257	AG 52	79	M	N	N	0	N	N	N	N	N	N	N	N	N	N	N	N	N	N	N	N	0	N	N	N	Y	N	N	N
258	AG 53	51	M	Y	UNKNOWN TYPE	1	Augusy 8	N	N	Y	N	Y	N	N	N	N	N	N	N	N	N	DM	1	N	N	N	Y	N	N	N
259	AG 54	77	F	N	N	0	N	N	N	Y	Y	N	N	N	N	Y	N	N	N	N	N	HTN RENAL IMPARMENT	2	N	N	N	Y	N	N	N
260	AG 55	68	M	Y	SPUTNIK V	1	2022-07-22	N	N	Y	Y	Y	N	Y	N	N	N	N	N	N	N	IHD MR TR HTN DCM DM PACEMAKER EF 20%	8	N	N	N	Y	N	N	N
261	AG 56	58	M	N	N	0	N	N	N	Y	N	Y	N	N	N	N	N	N	N	N	N	NEW DM	1	N	N	N	Y	N	N	N
262	AG 57	70	F	N	N	0	N	N	N	Y	N	Y	N	N	N	N	N	N	N	N	N	HTN NEW DM	1	N	N	N	Y	N	N	N
263	AG 58	80	F	N	N	0	N	N	N	Y	Y	Y	N	N	N	Y	Y	N	N	N	Y	DM HTN OLD CVA POLYCYSTIC KIDNEY RECURRENT UTI	5	N	N	N	Y	N	N	N
264	AG 59	45	F	N	N	0	N	N	N	Y	N	N	N	N	N	N	N	N	N	N	Y	ANEMIA CROHNS DISEASE	2	N	N	N	Y	N	N	N
265	AG 60	94	M	N	N	0	N	N	N	N	N	N	N	N	N	N	N	N	N	N	N	N	0	N	N	N	Y	N	N	N
266	AG 61	63	F	N	N	0	N	N	N	Y	N	Y	N	N	N	N	N	N	N	N	N	DM MORBID OBESITY	2	Y	Y	N	N	N	N	N
267	AG 62	76	F	N	N	0	N	N	N	Y	N	Y	N	N	N	N	Y	N	N	N	Y	DM OLD CVA(HE) NEW CVA RECENT KNEE APUTATION 2 WEEKS BEFORE ADMISSION	3	Y	Y	N	N	N	N	N
268	AG 63	52	F	N	N	0	N	N	N	N	N	N	N	N	N	N	N	N	N	N	N	N	0	N	N	N	Y	N	N	N
269	AG 64	80	M	N	N	0	N	N	N	N	N	N	N	N	N	N	N	N	N	N	N	Hx of lapratomy and cholecystectomy	1	N	N	N	Y	N	N	N
270	AG 65	65	F	N	N	0	N	N	N	Y	Y	Y	N	N	N	N	N	N	N	N	N	DM HTN	2	N	N	N	Y	N	N	N
271	AG 66	78	F	Y	AstraZeneca	1	13-8-2021	N	N	Y	N	Y	N	N	N	N	N	N	N	N	N	DM	1	N	N	N	Y	N	N	N
272	AG 67	77	M	N	N	0	N	N	N	Y	N	N	N	N	N	N	N	Y	N	N	N	ALZAHIMER DISEASE	1	N	N	N	N	N	Y	DAMA
273	AG 68	74	M	N	N	0	N	N	N	Y	Y	Y	N	N	N	Y	Y	N	N	N	N	DM HTN CKD ON DIALISYS OLD CVA	4	N	N	N	Y	N	N	N
274	AG 69	75	F	N	N	0	N	N	N	Y	N	Y	Y	N	N	N	N	N	N	N	N	DM Asthma	2	Y	Y	N	N	N	N	N
275	1Scan1	63	M	Y	SINOPHARM	1	6/21	N	N	Y	N	Y	N	N	N	N	N	N	N	N	N	N	0	N	N	N	Y	N	N	N
276	1Scan2	49	M	N	N	0	N	N	N	N	N	N	N	N	N	N	N	N	N	N	N	N	0	Y	Y	N	N	N	N	N
277	1Scan3	32	M	N	N	0	N	N	N	N	N	N	N	N	N	N	N	N	N	N	N	N	0	Y	Y	N	N	N	N	N
278	1Scan4	45	M	N	N	0	N	N	N	Y	Y	Y	N	N	N	Y	N	N	N	N	N	N	0	Y	N	Y	N	N	N	Renal failure
279	1Scan5	71	M	Y	AstraZeneca	1	24/04/2021	N	N	Y	N	Y	N	Y	Y	N	N	N	N	N	N	Post CABG	1	Y	Y	N	N	N	N	N
280	1Scan6	63	F	N	N	0	N	N	N	Y	Y	Y	N	N	N	Y	N	N	N	N	N	N	0	N	N	N	Y	N	N	N
281	1Scan7	105	M	Y	SINOPHARM	1	21/6/2021	N	N	Y	Y	N	N	N	N	N	N	N	N	N	N	N	0	N	N	N	Y	N	N	N
282	1Scan8	43	M	N	N	0	N	N	N	N	N	N	N	N	N	N	N	N	N	N	N	N	0	Y	Y	N	N	N	N	N
283	1Scan9	52	M	Y	SPUTNIK V	1	/04/2021	N	N	Y	N	N	N	Y	N	N	N	N	N	N	N	DCM	1	Y	N	Y	N	N	N	Gastril ulcer with increasing INR
284	2Scan 1	62	M	N	N	0	N	N	N	Y	Y	Y	N	N	N	N	N	N	N	N	N	N	0	Y	Y	N	N	N	N	N
285	2Scan 2	58	M	N	N	0	N	N	N	N	N	N	N	N	N	N	N	N	N	N	N	N	0	Y	Y	N	N	N	N	N
286	2Scan 3	77	M	Y	SPUTNIK V	1	25/07_/2021	N	N	Y	Y	N	N	N	N	N	N	N	N	N	N	N	0	N	N	N	Y	N	N	N
287	2Scan 4	56	F	N	N	0	N	N	N	Y	N	Y	N	N	Y	N	N	N	N	N	N	HCV Open heart since 1975	2	N	N	N	Y	N	N	N
288	2Scan 5	65	M	N	N	0	N	N	N	N	N	N	N	N	N	N	N	N	N	N	N	N	0	N	N	N	N	N	N	N
289	2Scan 6	66	M	N	N	0	N	N	N	Y	Y	Y	N	N	N	N	Y	N	N	N	N	CVA	1	N	N	N	Y	N	N	N
290	2Scan 7	70	M	Y	SPUTNIK V	1	21/4/21	N	Y	N	N	N	N	N	N	N	N	N	N	N	N	N	0	N	N	N	Y	N	N	N
291	2Scan 8	63	M	N	N	0	N	N	N	Y	Y	Y	N	N	N	N	N	N	N	N	N	N	0	Y	Y	N	N	N	N	N
292	2Scan 9	30	M	N	N	0	N	N	N	N	N	N	N	N	N	N	N	N	N	N	N	N	0	Y	Y	N	N	N	N	N
293	3Scan 1	59	F	N	N	0	N	N	N	Y	N	Y	N	N	N	N	N	N	N	N	Y	RA	1	N	N	N	Y	N	N	N
294	3Scan 2	68	F	Y	SINOPHARM	1	2020-05-01	N	N	Y	Y	Y	N	Y	N	N	N	N	N	N	N	N	0	N	N	N	Y	N	N	N
295	3Scan 3	70	M	N	N	0	N	N	N	Y	Y	Y	N	N	N	Y	N	N	N	N	N	N	0	N	N	N	Y	N	N	N
296	3Scan 4	47	M	N	N	0	N	N	N	Y	N	Y	N	N	N	N	N	N	N	N	N	N	0	Y	Y	N	N	N	N	N
297	3Scan 5	62	M	Y	SPUTNIK V	1	25/5/2021	N	N	Y	N	N	N	N	N	N	N	N	N	N	Y	BPH	1	Y	Y	N	N	N	N	N
298	3Scan 6	62	F	N	N	0	N	N	N	Y	Y	N	N	N	N	N	N	N	N	N	N	N	0	N	N	N	Y	N	N	N
299	3Scan 7	83	M	N	N	0	N	N	N	N	N	N	N	N	N	N	N	N	N	N	N	N	0	N	N	N	Y	N	N	N
300	3Scan 8	67	M	Y	SINOPHARM	1	2021-06-21	N	N	Y	Y	Y	N	N	N	N	N	N	N	N	N	N	0	Y	N	Y	N	N	N	Complication of new DM
301	3Scan 9	65	F	N	N	0	N	N	N	Y	Y	N	N	N	N	N	N	N	N	N	N	N	0	N	N	N	Y	N	N	N
302	3Scan 10	80	F	N	N	0	N	N	N	Y	N	Y	N	N	Y	N	N	N	N	N	N	Hypoglycemia	1	N	N	N	Y	N	N	N
303	3Scan 11	75	F	N	N	0	N	N	N	N	N	N	N	N	N	N	N	N	N	N	N	N	0	N	N	N	Y	N	N	N
304	3Scan 12	60	M	N	N	0	N	N	N	Y	N	Y	N	N	N	N	N	N	N	N	N	N	0	N	N	N	Y	N	N	N
305	3Scan 13	70	M	N	N	0	N	N	N	Y	Y	Y	N	Y	N	N	N	N	N	N	N	N	0	N	N	N	Y	N	N	N
306	3Scan 14	65	F	N	N	0	N	N	N	Y	Y	Y	N	Y	N	N	N	N	N	N	N	Gout	1	N	N	N	Y	N	N	N
307	3Scan 15	82	M	N	N	0	N	N	N	Y	N	Y	N	N	N	N	N	Y	N	N	N	Alzhiemer	1	N	N	N	Y	N	N	N
308	3Scan 16	32	M	N	N	0	N	N	Y	N	N	N	N	N	N	N	N	N	N	N	N	N	0	Y	Y	N	N	N	N	N
309	4Scan 1	21	M	N	N	0	N	N	Y	N	N	N	N	N	N	N	N	N	N	N	N	N	0	N	N	N	N	N	Y	DAMA
310	4Scan 2	78	M	Y	UNKNOWN TYPE	1	UNKNOWN	N	N	Y	Y	N	N	N	N	N	N	N	N	N	N	N	0	Y	Y	N	N	N	N	N
311	4Scan 3	58	M	Y	UNKNOWN TYPE	1	26/8/2021	N	N	N	N	N	N	N	N	N	N	N	N	N	N	N	0	N	N	N	Y	N	N	N
312	4Scan 4	60	M	N	N	0	N	N	N	Y	Y	N	N	N	N	N	N	N	N	N	N	N	0	Y	Y	N	N	N	N	N
313	4Scan 5	49	M	Y	UNKNOWN TYPE	1	2021-12-07	N	N	N	N	N	N	N	N	N	N	N	N	N	N	N	0	Y	Y	N	N	N	N	N
314	4Scan 6	72	M	N	N	0	N	N	N	N	N	N	N	N	N	N	N	N	N	N	N	N	0	N	N	N	Y	N	N	N
315	4Scan 7	76	M	Y	UNKNOWN TYPE	2	2021-06-21	2021-08-21	N	N	N	N	N	N	N	N	N	N	N	N	N	N	0	N	N	N	N	N	Y	Transfer to Mitiga
316	4Scan 8	83	M	N	N	0	N	N	N	Y	Y	Y	N	N	N	N	N	N	N	N	N	N	0	Y	Y	N	N	N	N	N
317	4Scan 9	50	M	N	N	0	N	N	N	N	N	N	N	N	N	N	N	N	N	N	N	N	0	Y	N	Y	N	N	N	cardiac complication right side heart failure
318	4Scan 10	70	F	N	N	0	N	N	N	Y	Y	N	N	N	N	N	N	N	N	N	N	N	0	N	N	N	Y	N	N	N
319	4Scan 11	53	M	N	N	0	N	N	N	Y	Y	N	N	N	N	N	N	N	N	N	N	N	0	Y	Y	N	N	N	N	N
320	4Scan 12	50	M	N	N	0	N	N	N	N	N	N	N	N	N	N	N	N	N	N	N	N	0	Y	Y	N	N	N	N	N
321	4Scan 13	54	M	N	N	0	N	N	N	Y	N	N	N	N	N	N	N	Y	N	N	Y	Alzhiemer disease	1	Y	Y	N	N	N	N	N
322	4Scan 14	87	M	N	N	0	N	N	N	Y	N	N	N	N	N	N	N	N	N	N	N	N	0	Y	Y	N	N	N	N	N
323	4Scan 15	58	M	Y	UNKNOWN TYPE	1	2021-08-28	N	N	N	N	N	N	N	N	N	N	N	N	N	N	N	0	N	N	N	N	N	Y	DAMA
324	4Scan 16	78	M	N	N	0	N	N	N	N	N	N	N	N	N	N	N	N	N	N	N	N	0	N	N	N	Y	N	N	N
325	5Scan 1	40	M	N	N	0	N	N	N	N	N	N	N	N	N	N	N	N	N	N	N	N	0	Y	Y	N	N	N	N	N
326	5Scan 2	75	M	N	N	0	N	N	N	Y	Y	N	N	Y	N	Y	Y	N	N	N	N	CVA	1	Y	Y	N	N	N	N	N
327	5Scan 3	60	M	N	N	0	N	N	N	N	N	N	N	N	N	N	N	N	N	N	N	N	0	N	N	N	Y	N	N	N
328	5Scan 4	78	M	N	N	0	N	N	N	N	N	N	N	N	N	N	N	N	N	N	N	N	0	N	N	N	Y	N	N	N
329	5Scan 5	63	M	Y	SPUTNIK V	1	2021-05-21	N	N	Y	Y	Y	N	N	N	N	N	N	N	N	Y	BPH	1	N	N	N	Y	N	N	N
330	5Scan 6	48	F	N	N	0	N	N	N	N	N	N	N	N	N	N	N	N	N	N	N	N	0	N	N	N	Y	N	N	N
331	5Scan 7	53	M	N	N	0	N	N	N	Y	N	Y	N	N	N	N	N	N	N	N	N	N	0	N	N	N	N	N	Y	Transfer to Mitiga
332	5Scan 8	67	M	N	N	0	N	N	N	Y	N	Y	N	N	N	N	N	N	N	N	N	N	0	N	N	N	Y	N	N	N
333	5Scan 9	78	M	Y	SINOPHARM	2	2021-04-21	2021-06-21	N	Y	N	Y	N	N	N	N	N	N	N	N	N	N	0	Y	Y	N	N	N	N	N
334	5Scan 10	83	F	N	N	0	N	N	N	Y	Y	Y	N	Y	N	N	N	N	N	N	N	AFIB	1	Y	N	Y	N	N	N	discharged with cardiac complication MI
335	6Scan 1	29	M	N	N	0	N	N	N	Y	Y	Y	Y	N	N	N	N	N	N	N	N	N	0	Y	Y	N	N	N	N	N
336	6Scan 2	67	F	N	N	0	N	N	N	Y	N	Y	N	N	N	N	N	N	N	N	Y	HYPOTHYRIOD	1	Y	Y	N	N	N	N	N
337	6Scan 3	65	M	N	N	0	N	N	Y	Y	Y	N	N	N	N	Y	N	N	N	N	N	N	0	Y	Y	N	N	N	N	N
338	6Scan 4	75	M	Y	SINOPHARM	1	2021-05-21	N	N	Y	Y	Y	N	N	N	N	N	N	N	N	N	N	0	Y	Y	N	N	N	N	N
339	6Scan 5	56	F	N	N	0	N	N	N	Y	N	N	Y	N	N	N	N	N	N	N	N	N	0	N	N	N	Y	N	N	N
340	6Scan 6	36	M	N	N	0	N	N	N	N	N	N	N	N	N	N	N	N	N	N	N	N	0	N	N	N	Y	N	N	N
341	6Scan 7	93	M	N	N	0	N	N	N	Y	Y	N	N	N	N	Y	N	N	N	N	N	N	0	N	N	N	Y	N	N	N
342	6Scan 8	73	F	N	N	0	N	N	N	Y	N	Y	N	Y	N	N	N	N	N	N	N	N	0	Y	Y	N	N	N	N	N
343	6Scan 9	66	M	N	N	0	N	N	N	Y	Y	N	N	N	N	N	N	N	N	N	N	N	0	Y	Y	N	N	N	N	N
344	6Scan 10	48	F	N	N	0	N	N	N	Y	Y	N	N	N	N	Y	N	N	N	N	N	N	0	N	N	N	Y	N	N	N
345	6Scan 11	66	F	N	N	0	N	N	N	Y	Y	N	N	Y	N	Y	N	N	N	N	N	N	0	Y	Y	N	N	N	N	N
346	6Scan 12	82	M	N	N	0	N	N	N	Y	Y	Y	N	N	N	N	N	N	N	N	N	N	0	N	N	N	Y	N	N	N
347	6Scan 13	67	M	Y	SPUTNIK V	1	2021-08-21	N	N	Y	Y	Y	N	N	N	N	N	N	N	N	N	N	0	Y	N	Y	N	N	N	N
348	6Scan 14	47	M	Y	AstraZeneca	2	2021-06-21	2021-08-21	N	Y	Y	Y	N	Y	N	Y	N	N	N	N	N	N	0	Y	Y	N	N	N	N	N
349	6Scan 15	68	F	Y	SINOPHARM	1	2021-08-21	N	N	Y	Y	Y	Y	Y	N	N	N	N	N	N	N	N	0	Y	Y	N	N	N	N	N
350	6Scan 16	47	F	N	N	0	N	N	N	Y	N	Y	N	N	N	N	N	N	N	N	Y	ADDISON DEASES	1	N	N	N	Y	N	N	N

## Sheet: prospective cohort
patient code	batch	Age	Sex	WT	HT	BMI	Placeofasmission	Severityatadmission	Presentation	Oxygen sat	intervention	Medication	Preexist_medical_condition	HTN	DM	Respiratoy_Dis	Cardiac_Dis	Liver_Dis	Kidney_Dis	Allergies	Other	Further_details	Vaccination _type	Vaccine_side_effect	Previous_COVID_infection	Severity_of_previous_infection	Number_of_infections	Full_recovery	Recovery_with_complications	Death	Refered_for_rehabilitation	Other_A	Futher_comments
1	1Scan1	63	M	75	165	27.5482	Ward	Moderate	Dyspnea tachypnic geneal fatigability	0.77	O2 mask	Fortem plevix aspirin unfh 12.5 normal saline M.P UFH	Y	N	Y	N	N	N	N	N	N	N	Sinopharm	N	N	N	N	N	N	Y	N	N	N
2	1Scan2	49	M	98	186	28.327	Ward	Moderate	Dyspnea tachypnic geneal fatigability	0.78	O2 mask	Fortem combivent M.P Panadol Mucolose	N	N	N	N	N	N	N	N	N	N	N	N	N	N	N	Y	N	N	N	N	N
3	1Scan3	32	M	98	186	28.327	Ward	Moderate	Dyspnea Dyr cough	0.88	O2 mask	Fortum enoxa M.P Doxycycline Ivermectim	N	N	N	N	N	N	N	N	N	N	N	N	N	N	N	Y	N	N	N	N	N
4	1Scan4	45	M	75	160	29.2969	Ward	Severe	General fatigatibility tachypnea	0.95	O2 mask	Fortem M.P Vit D VIT C PANADOL	Y	Y	Y	N	N	N	Y	N	N	N	N	N	N	N	N	N	Y	N	N	N	Renal failure
5	1Scan5	71	M	83	176	26.7949	Ward	Mild	mild dyspnea	0.89	O2 mask	Fortem enopraxine vit c	Y	N	Y	N	Y	Y	N	N	N	Post CABG	AstraZeneca	N	N	N	N	Y	N	N	N	N	N
6	1Scan6	63	F	67	156	27.5312	Ward	Moderate	dysnea tachycradia	88	O2 mask	Fortem pleural tapping albmuin amlor 10mg	Y	Y	Y	N	N	N	Y	N	N	N	N	N	N	N	N	N	N	Y	N	N	N
7	1Scan7	105	M	70	175	22.8571	Ward	Moderate	Dysnea tachycardia disorianted	0.8	O2 mask	Fortem enopraxin muclose panadal	Y	Y	N	N	N	N	N	N	N	N	Sinopharm	N	N	N	N	N	N	Y	N	N	N
8	1Scan8	43	M	75	169	24.4898	Ward	Mild	dyspnea tachypnu	0.88	O2 mask	fortem Vit c Vit D omeprazole	N	N	N	N	N	N	N	N	N	N	N	N	N	N	N	Y	N	N	N	N	N
9	1Scan9	52	M	60	163	22.5827	Ward	Moderate	heamoptysis aneamia	0.93		Vit C Fortem pantoprazole FFP blood transfusion FFP Vit C Fortem Pantoprazole	Y	N	N	N	Y	N	N	N	N	DCM	Sputnik V	N	N	N	N	N	Y	N	N	N	Gastril ulcer with increasing INR
10	2Scan 1	62	M	85	175	27.7551	Ward	Moderate	semi conscious disorianted tachypnic	0.95	O2 mask	Mernenm enoxa ciprofloxacine omeprazole insulin vit c vit d	Y	Y	Y	N	N	N	N	N	N	N	N	N	N	N	N	Y	N	N	N	N	Admitted as case of DKA
11	2Scan 2	58	M	85	175	27.7551	Ward	Moderate	mild dyspnea tachypnea	0.85	O2 mask	Fortem enoprhin doxycycline muclolose	N	N	N	N	N	N	N	N	N	N	N	N	N	N	N	Y	N	N	N	N	N
12	2Scan 3	77	M	90	190	24.9307	Ward	Mild	mild dyspnea tachypnic	0.85	O2 mask	Fortem enopraxin radmisivier muclolose panadal doxycycline	Y	Y	N	N	N	N	N	N	N	N	Sputnik V	N	N	N	N	N	N	Y	N	N	N
13	2Scan 4	56	F	63	160	24.6094	Ward	Severe	dysnea tachy cardiac	0.77	O2 mask	Fortem enopraxin doxycycline combivent	Y	N	Y	N	N	Y	N	N	N	HCV Open heart since 1975	N	N	N	N	N	N	N	Y	N	N	N
14	2Scan 5	65	M	90	170	31.1419	Ward	Moderate	mild dysnea tachypnic productive cough	0.8	O2 mask	Fotem dexa enopraxin panadol	N	N	N	N	N	N	N	N	N	N	N	N	N	N	N	N	N	N	N	N	N
15	2Scan 6	66	M	87	176	28.0863	Ward	Moderate	Mild dysnea tachypnic left side body weakness slurrered speech	0.8	O2 mask	Fortem zestril plavix spirin enoprexen tahor	Y	Y	Y	N	N	N	N	N	Y	CVA	N	N	N	N	N	N	N	Y	N	N	N
16	2Scan 7	70	M	87	172	29.4078	Ward	Severe	mild dysnea mild tachypnic	0.77	O2 mask	Fortem seroxat docycycline	N	N	N	N	N	N	N	N	N	N	Sputnik V	N	Y	Mild	1	N	N	Y	N	N	loss of smell and taste
17	2Scan 8	63	M	99	163	37.2615	Ward	Moderate	mild dysnea productive cough	0.85	O2 mask	Mernoen panadol fraxiheparine doxycycline ivermectim insulin	Y	Y	Y	N	N	N	N	N	N	N	N	N	N	N	N	Y	N	N	N	N	N
18	2Scan 9	30	M	95	167	34.0636	Ward	Severe	Dyspnea tachycardiac distressed	0.8		Fortem M.P 40mg enoxon baritib radmisiviril 100	N	N	N	N	N	N	N	N	N	N	N	N	N	N	N	Y	N	N	N	N	N
19	3Scan 1	59	F	87	167	31.1951	ICU	Severe	dyspnea tachypnic distressed	0.78	CPAP	Fortem M.P Enoxom 8000 panadol	Y	N	Y	N	N	N	N	N	Y	RA	N	N	N	N	N	N	N	Y	N	N	Died from MI
20	3Scan 2	68	F	80	160	31.25	ICU	Severe	Generalised fatigability dyspnic	0.7	O2 mask	anti ischemic anti htn fortme M.P 40 enoxox 8000	Y	Y	Y	N	Y	N	N	N	N	N	Sinopharm	N	N	N	N	N	N	Y	N	N	N
21	3Scan 3	70	M	88	174	29.0659	ICU	Severe	Dyspnea tachypnic distressed	0.87		Fortem enoxox oneprazole	Y	Y	Y	N	N	N	Y	N	N	N	N	N	N	N	N	N	N	Y	N	N	N
22	3Scan 4	47	M	113	185	33.0168	Ward	Moderate	Fever dry cough dysnea	0.88	O2 mask	Fortem enxox M.P ivermutum doxycycline	Y	N	Y	N	N	N	N	N	N	N	N	N	N	N	N	Y	N	N	N	N	N
23	3Scan 5	62	M	80	165	29.3848	Ward	Moderate	Dysnea tachypnea	0.8	O2 mask	Fortem fraxiheparine panadol	Y	N	N	N	N	N	N	N	Y	BPH	Sputnik V	N	N	N	N	Y	N	N	N	N	N
24	3Scan 6	62	F	100	170	34.6021	Ward	Moderate	chest tightness dry cough	0.78	O2 mask	Fortem M.P 40 doxycyclin Ivermectine Perfinx	Y	Y	N	N	N	N	N	N	N	N	N	N	N	N	N	N	N	Y	N	N	N
25	3Scan 7	83	M	75	169	26.2596	ICU	Severe	Dyspnic tachypnic distressed	0.7	O2 mask	Fortem M.P 40 Enoxos pantoprazole	N	N	N	N	N	N	N	N	N	N	N	N	N	N	N	N	N	Y	N	N	N
26	3Scan 8	67	M	87	177	27.7698	ICU	Severe	Dyspnea tachynea distressed	0.8	O2 mask	Dexa foundaprine	Y	Y	Y	N	N	N	N	N	N	N	Sinopharm	N	N	N	N	N	Y	N	N	Y	Complication of new DM
27	3Scan 9	65	F	88	165	32.3232	ICU	Severe	dyspnea tachypnea distressed	0.75	O2 mask	Fortem M.P Radimisivere pirfenex Pantoprazole	Y	Y	N	N	N	N	N	N	N	N	N	N	N	N	N	N	N	Y	N	N	N
28	3Scan 10	80	F	60	157	24.3418	ICU	Severe	Hypoglycemia	0.99	N	Rociphine Dexmethacine dextrose saline	Y	N	Y	N	N	Y	N	N	N	Hypoglycemia	N	N	N	N	N	N	N	Y	N	N	N
29	3Scan 11	75	F	70	160	27.3437	Ward	Mild	generalised fatigibality fever	0.85	O2 mask	Fortum M.P40 Pantoprazole pirfenex panadol	N	N	N	N	N	N	N	N	N	N	N	N	N	N	N	N	N	Y	N	N	N
30	3Scan 12	60	M	70	167	25.0995	ICU	Severe	hypoxia	0.75	CPAP	Fortem M.P	Y	N	Y	N	N	N	N	N	N	N	N	N	N	N	N	N	N	Y	N	N	N
31	3Scan 13	70	M	75	163	28.2284	ICU	Severe	dyspnea tachypnea	0.7	Endotracheal intubation	antihypertensive anti ischemic	Y	Y	Y	N	Y	N	N	N	N	N	N	N	N	N	N	N	N	Y	N	N	N
32	3Scan 14	65	F	75	180	23.1481	ICU	Severe	dispnea tachypnic	0.75	O2 mask	Fortem M.P perfenix panadol	Y	Y	Y	N	Y	N	N	N	Gout	Gout	N	N	N	N	N	N	N	Y	N	N	N
33	3Scan 15	82	M	65	170	22.4913	ICU	Severe	Dispnea decreased LOC low BP	0.85	O2 mask	UFH Fortum Dexamethacine Omeprazole	Y	N	Y	N	N	N	N	N	Alzhaimer	Alzhaimer	N	N	N	N	N	N	N	Y	N	N	N
34	3Scan 16	32	M	85	179	26.5285	Ward	Moderate	mild dyspnea tachypnic	0.88	O2 mask	Fortum M.P Panadol Enox	N	N	N	N	N	N	N	N	N	N	N	N	Y	Moderate	1	Y	N	N	N	N	symptoms of previous infection fever generalized fatigability
35	4Scan 1	21	M	110	173	36.7537	Ward	Mild	diarrehea vomiting lympadenopathy	0.97		Panadol plasil fortem modium N.S	N	N	N	N	N	N	N	N	N	N	N	N	Y	Mild	1	N	N	N	N	DAMA	Discharged against medical advise
36	4Scan 2	78	M	80	168	28.3447	Ward	Moderate	Breathleness generalised fatigibility	0.96	O2 mask	Fortem M.P panadol perfenix doxycycline iverctine	Y	Y	N	N	N	N	N	N	N	N	Y !		N	N	N	Y	N	N	N	N	N
37	4Scan 3	58	M	75	176	24.2123	ICU	Severe	Breathleness tachypnic distressed chest pain	0.88	Endotracheal intubation	Fortum enoxa M.P Vit C Mucolyte	N	N	N	N	N	N	N	N	N	N	Y !	N	N	N	N	N	N	Y	N	N	N
38	4Scan 4	60	M	75	163	28.2284	Ward	Moderate	breathlessness genralised fatigibilty	0.66	O2 mask	Fortem M.P panaol perfinex vitamines	Y	Y	N	N	N	N	N	N	N	N	N	N	N	N	N	Y	N	N	N	N	N
39	4Scan 5	49	M	90	173	30.0712	Ward	Moderate	DYSPNIC TACHYPNIC FEVER	0.78	O2 mask	Fortem M.P perfnix tahor	N	N	N	N	N	N	N	N	N	N	Y	N	N	N	N	Y	N	N	N	N	N
40	4Scan 6	72	M	70	165	25.7117	ICU	Moderate	tachycardiac tachypnic	0.75	CPAP	Fortum M.P Enoxa pirfenex	N	N	N	N	N	N	N	N	N	N	N	N	N	N	N	N	N	Y	N	N	N
41	4Scan 7	76	M	89	177	28.4082	ICU	Moderate	Generalised fatigibility fever shortness of breath	0.85	CPAP	Fortum M.P Enoxa	N	N	N	N	N	N	N	N	N	N	Y	N	N	N	N	N	N	N	N	Y	Transfer to Mitiga
42	4Scan 8	83	M	89	170	30.7958	Ward	Mild	generalized fatigability	0.8	O2 mask	FORTEM M.P PERFINIX AMLOR ASPIRIN TAHOR	Y	Y	Y	N	N	N	N	N	N	N	N	N	N	N	N	Y	N	N	N	N	N
43	4Scan 9	50	M	75	180	23.1481	Ward	Mild	generalised fatiguebility dry cough	0.94	O2 mask	Fortum M.P Vit C Enoxa	N	N	N	N	N	N	N	N	N	N	N	N	N	N	N	N	Y	N	N	N	cardiac complication right side heart failure
44	4Scan 10	70	F	95	163	35.756	ICU	Moderate	Dyspnic tachypnic distressed	0.88	CPAP	FORTEM M.P PERFINIX	Y	Y	N	N	N	N	N	N	N	N	N	N	N	N	N	N	N	Y	N	N	N
45	4Scan 11	53	M	83	175	27.102	Ward	Moderate	Fever Diarhea drowsy	0.87	O2 mask	FORTEM M.P PERFINIX	Y	Y	N	N	N	N	N	N	N	N	N	N	N	N	N	Y	N	N	N	N	N
46	4Scan 12	50	M	85	165	31.2213	Ward	Moderate	Generalised fatigability fever	0.7	O2 mask	Fortrem M.P Perfinix	N	N	N	N	N	N	N	N	N	N	N	N	N	N	N	Y	N	N	N	N	N
47	4Scan 13	54	M	80	165	29.3848	Ward	Moderate	generalised fatigibility	0.9		Fortem M.P Perfinix	N	N	N	N	N	N	N	N	Y	alzahimer disease	N	N	N	N	N	Y	N	N	N	N	N
48	4Scan 14	87	M	!	!	#NULL!	Ward	Moderate	A feb generalised fatigibility	0.88	O2 mask	fortem M.P Perfinix	Y	N	N	N	N	N	N	N	N	N	N	N	N	N	N	Y	N	N	N	N	N
49	4Scan 15	58	M	100	173	33.4124	Ward	Moderate	Dyspnic tachypnic	0.88	O2 mask	Fortem M.P Perfinix	N	N	N	N	N	N	N	N	N	N	Y	Y	N	N	N	N	N	N	N	Y DAMA	DAMA
50	4Scan 16	78	M	75	178	23.6713	Ward	Severe	Dyspnic tachypnic	0.78	O2 mask	!	N	N	N	N	N	N	N	N	N	N	N	N	N	N	N	N	N	Y	N	N	N
51	5Scan 1	40	M	89	176	28.7319	Ward	Mild	dyspnic	0.88	O2 mask	FORTEM ENOXA M.P PERFINX	N	N	N	N	N	N	N	N	N	N	N	N	N	N	N	Y	N	N	N	N	N
52	5Scan 2	75	M	70	1.65	25.7117	Ward	Mild	METABLOC ACIDOSIS CKD	0.9	O2 mask	Rociphone M.P adalat UFH aspirin	Y	Y	N	N	Y	N	Y	N	N	CVA	N	N	N	N	N	Y	N	N	N	N	N
53	5Scan 3	60	M	60	167	21.5139	Ward	Moderate	!	0.93		FORTEM M.P PANADOL ENOXA	N	N	N	N	N	N	N	N	N	N	N	N	N	N	N	N	N	Y	N	N	N
54	5Scan 4	78	M	80	175	26.1224	ICU	Severe	breathlessness genralised fatigibilty	0.7	CPAP	FORTEM M.P ENOXA	N	N	N	N	N	N	N	N	N	N	N	N	N	N	N	N	N	Y	N	N	N
55	5Scan 5	63	M	80	175	26.1224	Ward	Moderate	breathlessness genralised fatigibilty	0.75	O2 mask	FORTEM M.P DOXYCYCLINE IVERCTEM ENOXA	Y	Y	Y	N	N	N	N	N	Y	BPH	SPUTNIC V	N	N	N	N	N	N	Y	N	N	N
56	5Scan 6	48	F	100	170	34.6021	ICU	Severe	FATIGABILITY BREATHLESSNESS	0.7	CPAP	REDMISIVIR FORTEM M.P ENOXA PIRFENIX ACTREM	N	N	N	N	N	N	N	N	N	N	N	N	N	N	N	N	N	Y	N	N	N
57	5Scan 7	53	M	89	170	30.7958	Ward	Severe	FATIGABILITY BREATHLESSNESS	0.7	O2 mask	MERNONEM ENOXA M.P PERFINIX KONDIASIC	Y	N	Y	N	N	N	N	N	N	N	N	N	N	N	N	N	N	N	N	Y	Transfer to Mitiga
58	5Scan 8	67	M	73	170	25.2595	Ward	Moderate	FATIGABILITY BREATHLESSNESS	0.78	O2 mask	FORTEM M.P AVELOX ENOXA	Y	N	Y	N	N	N	N	N	N	N	N	N	N	N	N	N	N	Y	N	N	N
59	5Scan 9	78	M	73	167	26.1752	Ward	Moderate	BREATHLESSNESS	0.85	O2 mask	FORTEM PIRFARIX UFH M.P DOXYCYCLINE IVERCTEM	Y	N	Y	N	N	N	N	N	N	N	SINOPHARM	N	N	N	N	Y	N	N	N	N	N
60	5Scan 10	83	F	70	163	26.3465	Ward	Mild	fatigability	0.85	O2 mask	fortem m.p enoxa perfirex nebilat	Y	Y	Y	N	Y	N	N	N	N	AFIB	N	N	N	N	N	N	Y	N	N	N	discharged with cardiac complication MI
61	6Scan 1	29	M	118	!	#NULL!	PUI	Moderate	Breathlessneess fever dry cough	0.88	O2 mask	mixtard frotum m.p combivent perfrix	Y	Y	Y	Y	N	N	N	N	N	N	N	N	N	N	N	Y	N	N	N	N	N
62	6Scan 2	67	F	60	163	22.5827	Ward	Moderate	Breathlessneess fever dry cough	0.87	O2 mask	LEVOTHYROX MIXTARD METFORMIN	Y	N	Y	N	N	N	N	N	Y	HYPOTHYRIOD	N	N	N	N	N	Y	N	N	N	N	N
63	6Scan 3	65	M	65	165	23.8751	Ward	Moderate	Breathlessneess fever dry cough	0.91		FORTEM AVALOX M.P PERFININX	Y	Y	N	N	N	N	Y	N	N	N	N	N	Y	MODERATE	1	Y	N	N	N	N	N
64	6Scan 4	75	M	93	176	30.0232	Ward	Mild	Breathlessneess fever dry cough	0.88	O2 mask	FORTEM M.P PERFINIX AMLOR ASPIRIN TAHOR	Y	Y	Y	N	N	N	N	N	N	N	SINOPHARM	N	N	N	N	Y	N	N	N	N	N
65	6Scan 5	56	F			#NULL!	PUI	Moderate	Breathlessneess tachypnic	0.79	O2 mask	INSULIN MERNEM	Y	N	N	Y	N	N	N	N	N	N	N	N	N	N	N	N	N	Y	N	N	N
66	6Scan 6	36	M	99	170	34.2561	Ward	Moderate	Breathlessneess tachypnic	0.85	O2 mask	!	N	N	N	N	N	N	N	N	N	N	N	N	N	N	N	N	N	Y	N	N	N
67	6Scan 7	93	M	75	169	26.2596	Ward	Mild	Breathlessneess tachypnic	0.88	O2 mask	FORTEM M.P FRAXIHEPARIN	Y	Y	N	N	N	N	Y	N	N	N	N	N	N	N	N	N	N	Y	N	N	N
68	6Scan 8	73	F	95	165	34.8944	Ward	Mild	Breathlessneess tachypnic	0.8	O2 mask	FORTEM FRAXIHEPARINE CONCOR LASIX MUCOLOSE LANRTUS	Y	N	Y	N	Y	N	N	N	N	N	N	N	N	N	N	Y	N	N	N	N	N
69	6Scan 9	66	M	87	179	27.1527	Ward	Moderate	Breathlessneess tachypnic	0.9	O2 mask	FORTEM M.P ENOXA PERFINEX LASIX AMLOR	Y	Y	N	N	N	N	N	N	N	N	N	N	N	N	N	Y	N	N	N	N	N
70	6Scan 10	48	F	85	172	28.7317	Ward	Severe	Breathlessneess tachypnic	0.69	O2 mask	MERNAM M.P UFH PERFINX CONCOR AMLOR AVALOX	Y	Y	N	N	N	N	Y	N	N	N	N	N	N	N	N	N	N	Y	N	N	N
71	6Scan 11	66	F	80	163	30.1103	Ward	Moderate		0.78		MERNAM M.P CONCOR AMLOR PERFINEX UFH	Y	Y	N	N	Y	N	Y	N	N	N	N	N	N	N	N	Y	N	N	N	N	N
72	6Scan 12	82	M	82	175	26.7755	Ward	Moderate	Breathlessneess tachypnic	0.8	O2 mask	FORTEM M.P ENOXA LININOPRIL PERFINEX MUCLOSE	Y	Y	Y	N	N	N	N	N	N	N	N	N	N	N	N	N	N	Y	N	N	N
73	6Scan 13	67	M	85	169	29.7609	Ward	Mild	Breathlessneess tachypnic	0.85	O2 mask	Mernoap m.p UFH MUCLOSE	Y	Y	Y	N	N	N	N	N	N	N	SPUTNIK V	N	N	N	N	N	Y	N	N	N	N
74	6Scan 14	47	M	90	173	30.0712	Ward	Mild	Breathlessneess tachypnic	0.85	O2 mask	Frotem M.P Mernam UFH Perfinix Muclolose	Y	Y	Y	N	Y	N	Y	N	N	N	ASTRAZENICA	N	N	N	N	Y	N	N	N	Y	DAMA
75	6Scan 15	68	F	110	170	38.0623	Ward	Moderate	Breathlessneess tachypnic	0.8	O2 mask	Rocephine enoxem Amlor Perfinex	Y	Y	Y	Y	Y	N	N	N	N	N	SINOPHARM	N	N	N	N	Y	N	N	N	N	N
76	6Scan 16	47	F	75	165	27.5482	ICU	Severe	Breathlessneess tachypnic hematouria	0.92	O2 mask	Fortem Ciprofoxacin Fondaprin Perfinex Aspirin	Y	N	Y	N	N	N	N	N	Y	ADDISON DEASES	N	N	N	N	N	N	N	Y	N	N	N
